# Supplementary material for: A haplotype-resolved chromosome-level genome assembly of autotetraploid Chinese yam (Dioscorea polystachya) elucidates dioscin biosynthesis and regulation
Source: Hortic Res. 2025 Dec 11;13(3):uhaf344. doi: 10.1093/hr/uhaf344 (PMC12977164; doi:10.1093/hr/uhaf344)
Supplement: Web_Material_uhaf344 [file web_material_uhaf344.zip]

Archive with 1 entries (1 files):
- 2025.11.16 Supplemental Figures+Tables(1).pdf
